# Supplementary material for: Muscle and liver-specific alterations in lipid and acylcarnitine metabolism after a single bout of exercise in mice
Source: Sci Rep. 2016 Feb 26;6:22218. doi: 10.1038/srep22218 (PMC4768182; doi:10.1038/srep22218)
Supplement: Supplementary Dataset 1 [file srep22218-s1.xls]

## Sheet: s1-FFA
	Gastrocnemius muscle				Soleus muscle				Liver
	Control		Run 1 h		Control		Run 1 h		Control		Run 1 h
	Mean nmol/g	SD	Mean nmol/g	SD	Mean nmol/g	SD	Mean nmol/g	SD	Mean nmol/g	SD	Mean nmol/g	SD
FFA-C12	9.8954	1.57195	12.1195	4.18269	15.9942	5.24398	14.555	3.49108	12.2539	2.04994	14.0358	2.30602
FFA-C13	0.574056	0.0957167	0.618869	0.102063	1.12143	0.279952	1.41485	0.698556	1.39479	0.756561	1.39468	0.234526
FFA-C14	15.6613	1.9046	18.1447	2.95747	41.8827	15.8132	32.4911	5.97805	54.7149	20.4844	59.9969	13.9647
FFA-C14:1	1.52467	0.0899437	1.76603	0.415935	4.51437	1.91768	3.3944	0.372458	5.69698	1.76219	8.16957	2.79689
FFA-C15	8.22638	1.43789	9.27574	1.19137	35.4749	21.2894	26.9215	5.59237	26.5666	14.5472	25.0794	2.79231
FFA-C16	382.308	125.438	457.989	174.319	778.625	337.59	559.202	182.335	2134.07	641.302	2314.16	384.724
FFA-C16:1	61.3288	8.66651	70.8915	18.3923	175.473	103.41	115.703	25.619	357.459	171.406	434.49	123.701
FFA-C17	6.62031	0.678316	7.59363	0.972652	22.331	9.89525	18.5994	4.6307	19.6496	3.15927	21.4589	2.49614
FFA-C17:1	1.79799	0.32733	2.10331	0.485385	9.43621	6.79885	5.63634	1.06894	9.51054	3.3116	10.4106	2.74599
FFA-C18	245.665	102.38	281.648	138.645	656.335	268.816	555.181	229.564	577.58	125.234	691.38	176.291
FFA-C18:1	123.203	19.0532	161.136	44.323	558.067	320.445	378.732	110.862	1341.61	612.614	1417.47	409.67
FFA-C18:2	80.3709	11.005	99.1195	28.1991	384.04	239.594	236.57	61.6227	584.987	136.761	754.548	272.758
FFA-C18:3 w3	3.13004	0.549192	3.8265	1.27172	8.15514	4.6297	5.21332	1.52533	4.86931	1.19339	6.17009	1.75212
FFA-C18:3 w-6	0.395201	0.106577	0.573282	0.207585	2.30776	0.988404	1.79241	0.325663	14.7346	3.22824	25.3682	11.1613
FFA-C19	0.729391	0.138945	0.935281	0.222883	2.57662	0.748552	2.13566	0.460383	3.8536	0.397252	4.81844	0.72545
FFA-C19:1	0.426949	0.0511373	0.581662	0.154962	1.79161	0.966916	1.12382	0.258628	3.50249	1.10655	3.91103	0.704994
FFA-C20	2.92289	0.862104	3.41898	1.24058	8.55538	4.71282	8.01926	2.76964	30.4137	10.7861	31.0633	5.4552
FFA-C20:1	2.99393	0.515378	4.6455	1.46036	15.7374	8.60355	9.07659	3.4889	72.3656	32.4642	65.3604	14.9358
FFA-C20:2	1.50211	0.3325	2.03993	0.589889	7.48195	3.74049	3.94913	1.93379	34.9712	10.9157	33.3423	6.33568
FFA-C20:3 w-3	1.40215	0.322922	1.79816	0.608007	9.31983	4.83547	4.7169	2.50811	35.4019	7.24815	45.1331	4.58616
FFA-C20:3 w-6	0.470342	0.15053	0.56528	0.175073	2.0581	0.915078	1.03883	0.656031	22.9367	10.6459	21.4971	5.99459
FFA-C20:4	9.30628	1.64773	10.7576	3.43875	31.6813	16.5816	18.8036	6.39074	261.133	58.6704	386.991	110.935
FFA-C20:5	0.0490268	0.013063	0.0558989	0.0176057	0.110239	0.0638093	0.0979212	0.037244	1.45845	0.486147	1.8363	0.565852
FFA-C21	0.281219	0.0557978	0.333657	0.0703194	0.795533	0.428646	0.646109	0.175427	1.03414	0.0654406	1.03905	0.240379
FFA-C22	1.733	0.296298	1.9302	0.336836	3.47855	1.26962	2.94144	0.934433	7.39668	0.541745	9.00489	1.92185
FFA-C22:1	0.320284	0.0424601	0.456406	0.135133	1.48813	0.630502	0.983536	0.338074	10.5656	3.54972	9.95111	1.96132
FFA-C22:2	0.0635386	0.0191032	0.0797927	0.0296975	0.4955	0.282797	0.267259	0.127971	2.4713	0.727338	2.01541	0.300647
FFA-C22:3	0.104002	0.0373247	0.13524	0.0700847	1.37719	0.702105	0.674217	0.442528	6.84841	2.26897	5.4824	1.12282
FFA-C22:4	1.40946	0.406343	1.81271	0.574466	10.8035	5.08691	5.57626	2.8778	34.3274	8.77544	37.3053	8.81339
FFA-C22:5	0.734738	0.229947	0.917395	0.310045	4.08431	1.48985	2.60724	0.700039	11.2863	1.45889	15.6327	4.03115
FFA-C22:6	0.551618	0.159678	0.625586	0.125783	1.70301	0.675094	0.985537	0.310678	3.8778	0.975424	5.42232	1.71803
FFA-C24	7.50203	0.730241	9.22869	0.95069	16.3765	7.73931	15.1708	4.68069	13.5445	1.24043	18.0837	1.93622
FFA-C24:1	0.497902	0.102604	0.716219	0.186369	1.1846	0.441489	0.961648	0.294489	3.75703	0.553958	5.40895	1.62396

## Sheet: S2-lipids
	Gastrocnemius muscle				Soleus muscle				Liver
	Control		Run 1 h		Control		Run 1 h		Control		Run 1 h
	Mean nmol/g	SD	Mean nmol/g	SD	Mean nmol/g	SD	Mean nmol/g	SD	Mean nmol/g	SD	Mean nmol/g	SD
CER(d18:0/24:0)	10.1307	1.29913	10.5704	1.06496	31.0473	3.06129	32.9778	3.34003	3.94736	0.818962	4.44399	0.343442
CER(d18:1/16:0)	4.5145	1.17483	4.87627	0.390716	n.d.	n.d.	n.d.	n.d.	14.2326	3.49668	19.9467	6.23314
CER(d18:1/22:0)	n.d.	n.d.	n.d.	n.d.	23.2101	2.88249	21.1525	2.81634	105.991	20.8863	103.363	13.8742
CER(d18:1/22:1)	2.93718	2.73347	5.79337	4.43905	n.d.	n.d.	n.d.	n.d.	n.d.	n.d.	n.d.	n.d.
CER(d18:1/23:1)	n.d.	n.d.	n.d.	n.d.	n.d.	n.d.	n.d.	n.d.	4.7945	0.9534	5.91768	0.728442
CER(d18:1/24:0)	13.8408	1.0431	13.6314	0.794766	n.d.	n.d.	n.d.	n.d.	76.9359	14.5783	76.9241	5.545
CER(d18:1/24:1)	22.7782	2.83652	26.2617	5.74337	35.0772	2.55471	36.1184	7.21328	67.3393	9.91875	79.354	19.1889
CER(d18:1/24:2)	2.0579	0.124093	2.20896	0.310825	n.d.	n.d.	n.d.	n.d.	11.0254	1.69285	13.2463	3.18288
CER(d18:2/18:0)	11.3686	0.939123	11.6959	0.927568	n.d.	n.d.	n.d.	n.d.	n.d.	n.d.	n.d.	n.d.
CER(d18:2/23:0)	n.d.	n.d.	n.d.	n.d.	n.d.	n.d.	n.d.	n.d.	1.94198	0.598095	2.03218	0.420582
CER(d18:2/24:0)	n.d.	n.d.	n.d.	n.d.	n.d.	n.d.	n.d.	n.d.	9.72676	1.8261	9.72648	1.29448
HEXCER(d18:1/16:0)	n.d.	n.d.	n.d.	n.d.	n.d.	n.d.	n.d.	n.d.	17.0977	1.20625	21.7404	13.4275
HEXCER(d18:1/24:0)	163.623	110.841	237.08	156.42	87.2439	53.1241	126.79	92.8666	30.0404	2.12373	32.4865	7.97568
HEXCER(d18:1/24:1)	96.9212	61.1557	142.978	97.5424	55.9501	37.5622	81.7165	55.5981	16.9761	0.903688	21.0323	9.48607
choE18:1	n.d.	n.d.	n.d.	n.d.	n.d.	n.d.	n.d.	n.d.	2.97136	1.79147	2.11813	0.336862
choE18:2	n.d.	n.d.	n.d.	n.d.	n.d.	n.d.	n.d.	n.d.	2.19299	0.783928	1.67642	0.238245
choE20:4	n.d.	n.d.	n.d.	n.d.	n.d.	n.d.	n.d.	n.d.	1.77092	0.273788	1.60175	0.151028
choE22:6	n.d.	n.d.	n.d.	n.d.	n.d.	n.d.	n.d.	n.d.	0.758749	0.25951	0.510402	0.059075
DG32:0	298.638	68.8264	216.94	41.5057	n.d.	n.d.	n.d.	n.d.	57.1502	16.8786	58.9551	17.4559
DG34:0	n.d.	n.d.	n.d.	n.d.	n.d.	n.d.	n.d.	n.d.	44.7059	8.53576	45.5159	11.7968
DG34:1	492.121	73.7788	492.059	58.9875	970.37	252.932	1088.37	402.432	2097.04	1037.06	2036.12	575.234
DG36:2	320.058	103.316	342.738	50.8254	1840.48	370.254	2092.15	738.353	2190.69	1637.74	1625.38	398.466
DG36:3	574.455	137.9	642.352	94.6676	4541.06	1200.63	5101.69	1544.04	3340.2	1342.84	3107.9	522.835
DG36:4	232.526	55.4534	258.189	43.6728	2585.03	744.697	2768.7	834.564	2960.02	1133.36	3305.21	1003.76
DG38:4	246.939	71.2971	182.653	27.7366	578.663	293.912	526.771	181.957	878.958	218.597	934.723	163.329
DG46:1	n.d.	n.d.	n.d.	n.d.	6375.81	2314	7694.82	1229.83	n.d.	n.d.	n.d.	n.d.
LPC16:0	113.289	9.80309	112.454	14.434	306.958	96.6643	269.692	89.483	468.088	45.2951	548.042	50.1796
LPC18:0	101.716	7.94846	99.0402	16.1004	285.688	83.8702	251.902	81.7833	404.635	38.7645	490.647	101.326
LPC18:1	19.7324	4.25391	19.2731	2.4288	83.1085	35.0873	66.6338	21.8814	95.7173	24.3637	118.237	6.50949
LPC18:2	18.3604	0.916511	16.917	1.83341	92.4222	34.7784	67.9577	27.3909	87.1428	7.41844	106.591	8.74468
LPC20:3	n.d.	n.d.	n.d.	n.d.	n.d.	n.d.	n.d.	n.d.	11.3053	3.06555	15.0337	3.06662
LPC20:4	17.9164	2.52141	17.8878	1.22749	95.4099	29.8792	76.4822	22.0977	79.2893	10.6335	103.973	9.05864
LPC22:5	2.61884	0.579885	2.90056	0.494797	75.9839	29.8677	63.3574	26.9567	15.0943	3.43129	23.6853	4.12965
LPC22:6	3.27916	0.373359	2.89153	0.282535	72.1867	32.9862	51.2437	19.4009	16.3382	2.52848	20.8196	2.25031
LPC-O16:0	n.d.	n.d.	n.d.	n.d.	n.d.	n.d.	n.d.	n.d.	2.43381	0.219955	2.7237	0.827426
LPE16:0	n.d.	n.d.	n.d.	n.d.	n.d.	n.d.	n.d.	n.d.	31.2923	5.46771	44.5744	6.67659
LPE18:0	7.46645	0.843809	7.36713	0.665623	74.3627	28.259	68.6071	32.1363	29.6471	4.20018	45.9731	8.80701
LPE18:1	3.43492	1.21355	4.18181	1.87371	38.3961	13.3587	38.5983	18.6532	16.7277	2.67935	25.8254	3.86569
LPE20:4	1.90589	0.259083	2.05237	0.23534	28.5817	9.36998	25.6816	8.45719	27.2101	3.17615	35.0243	6.07183
LPE22:6	5.94066	1.059	5.82177	0.733359	48.6997	18.775	40.0091	15.5992	5.88655	1.11188	7.16725	1.75341
PC28:0	11.5674	0.978482	11.617	0.818939	6.85283	1.22299	6.544	0.680433	n.d.	n.d.	n.d.	n.d.
PC29:0	1.93556	0.202413	1.85755	0.163256	n.d.	n.d.	n.d.	n.d.	n.d.	n.d.	n.d.	n.d.
PC30:0	198.762	8.02718	206.536	24.1603	204.877	22.9935	194.267	25.1055	26.9343	4.63922	27.4665	3.69615
PC30:1	55.2577	2.20436	52.3266	4.72247	23.6214	3.31785	21.2861	2.68267	4.89856	1.78718	5.8211	0.89833
PC31:0	22.239	1.02209	22.4095	2.40013	16.8882	1.7946	16.2949	2.68126	6.5065	1.27512	6.57504	1.23856
PC32:0	596.069	18.389	630.135	69.8085	906.755	88.5405	850.17	117.319	732.715	105.486	808.725	90.4905
PC32:1	1105.36	67.5837	1119.76	123.884	677.636	35.2674	645.684	102.988	638.324	154.833	678.991	98.7941
PC32:2	179.419	9.78543	180.95	17.5621	144.644	15.8803	134.14	12.5257	87.6463	19.6051	108.764	6.63128
PC33:0	11.3852	0.724098	10.9203	1.32551	10.6696	1.15854	10.2871	1.62451	8.8354	1.62784	8.91007	1.35941
PC33:1	48.3952	4.63498	46.3314	2.74244	39.1205	3.48275	37.6658	4.79529	45.4685	9.21018	42.8849	4.87175
PC33:2	21.4423	1.27707	20.4124	1.32995	15.2409	1.7532	13.9969	1.24194	24.6079	5.0194	24.0679	3.32051
PC34:1	2540.29	111.895	2749.18	374.278	2686.95	160.724	2625.61	454.911	6037.86	1257.02	5967.96	827.06
PC34:2	4283.37	375.451	4395.42	667.021	3035.48	307.636	2898.94	380.477	9413.21	524.948	9868.18	975.075
PC34:3	291.673	28.9643	292.665	45.2346	289.269	30.363	266.935	30.1885	892.525	102.148	1065.89	108.842
PC34:4	128.542	6.00837	131.658	9.66142	40.9326	10.7416	42.354	6.59638	66.061	10.6358	83.534	12.2527
PC35:1	27.6905	1.8069	27.8806	4.41039	28.4579	3.38813	28.895	4.69322	39.8263	4.72246	38.8726	4.44048
PC36:0	3.85073	0.373667	3.96673	0.715839	11.1611	1.66832	11.0717	2.80479	8.79683	1.10639	9.07022	1.511
PC36:1	281.69	35.7449	309.641	60.8807	786.231	77.8347	755.014	101.135	641.699	138.689	618.083	66.6627
PC36:2	894.174	74.7571	903.461	97.7953	2464.49	303.457	2385.39	276.003	4368.05	513.078	4286.61	660.484
PC36:3	1176.73	77.0091	1168.85	146.981	1387.33	155.31	1364.86	201.673	2839.9	447.699	2982.88	382.409
PC36:4	7094.67	324.561	7356.02	493.229	2626.11	640.426	2698.36	391.039	9569.18	1245.96	9858.57	1586.35
PC36:5	387.869	25.5797	394.645	45.6215	188.847	50.2147	196.145	33.7086	322.043	57.8883	366.931	36.045
PC37:1	2.67236	0.293577	2.82834	0.465734	9.41854	1.26796	9.21679	1.21762	5.32884	0.384529	5.72489	0.793638
PC37:2	7.355	0.752406	7.27763	0.67199	26.5701	4.06442	26.913	2.84471	28.5606	6.58045	28.743	6.27241
PC38:1	17.2997	6.77295	21.895	11.1168	37.6686	6.62198	38.8567	9.87846	21.8982	3.09212	21.9273	2.34377
PC38:2	23.9921	1.9397	23.6379	2.27859	86.1248	14.7477	84.9542	10.5952	125.135	8.19655	125.018	20.9828
PC38:3	121.236	9.87932	112.982	9.86756	312.516	64.3601	308.212	34.6824	699.615	88.4706	726.894	156.939
PC38:4	1045.29	77.2699	1072.25	86.133	2679.09	647.348	2719.06	408.16	6506.64	671.994	6855.17	982.425
PC38:5	1398.02	225.898	1544.68	145.683	2721.09	880.533	2831.42	465.99	4083.51	560.403	4388.49	377.686
PC38:6	2169.14	216.484	2143.99	188.874	2616.99	892.059	2550.55	261.443	3029.46	481.116	2790.26	295.315
PC38:7	118.387	7.87365	114.292	7.37362	125.871	45.3286	123.062	18.1817	80.8907	15.0295	83.2348	4.08959
PC39:3	n.d.	n.d.	n.d.	n.d.	n.d.	n.d.	n.d.	n.d.	3.09338	0.302943	3.38428	0.538943
PC40:2	9.09062	2.2747	10.9428	3.59274	6.80245	2.12633	8.32039	3.02317	6.72214	0.788595	6.76011	0.75947
PC40:4	109.15	19.043	98.3145	9.86151	565.548	153.594	563.417	81.5187	67.4764	7.10176	68.4862	8.29579
PC40:5	288.563	56.0649	291.972	63.9524	2089.94	702.76	2185.44	563.274	541.376	96.5042	601.542	73.4156
PC40:6	404.115	54.2381	405.495	66.5887	2071.16	713.78	2019.88	292.452	754.123	92.4164	721.614	36.3977
PC40:7	186.546	24.6268	190.166	22.1972	786.514	284.742	829.963	190.62	428.863	60.2125	410.018	30.0079
PC40:8	142.802	16.8629	141.265	16.6527	453.967	175.862	443.455	65.2022	184.647	43.4216	187.241	25.8612
PC42:4	0.988663	0.131616	1.06222	0.259421	n.d.	n.d.	n.d.	n.d.	3.29268	0.499693	3.45678	0.431253
PC42:5	n.d.	n.d.	n.d.	n.d.	n.d.	n.d.	n.d.	n.d.	16.6691	3.54726	18.0891	2.00843
PC42:6	5.69303	1.08478	5.34472	1.14925	30.9139	11.3574	34.7998	10.6724	17.6039	2.76476	17.5149	1.68616
PC-O30:0	1.22535	0.234594	1.30835	0.368604	n.d.	n.d.	n.d.	n.d.	n.d.	n.d.	n.d.	n.d.
PC-O32:0	8.93729	0.470703	9.46293	1.4944	18.9501	2.29082	19.1371	3.77519	28.9398	1.77064	36.7131	16.7278
PC-O32:1	20.1622	1.30091	20.0862	0.653174	16.2992	3.09122	17.2292	2.63875	4.96502	0.503028	5.49624	0.804805
PC-O32:2	3.88847	0.367342	3.69048	0.446281	n.d.	n.d.	n.d.	n.d.	n.d.	n.d.	n.d.	n.d.
PC-O34:0	3.21089	0.41633	3.40048	0.663362	n.d.	n.d.	n.d.	n.d.	4.59761	0.35503	5.1814	1.58412
PC-O34:1	55.2566	5.22626	59.3367	11.4118	62.5895	8.25727	65.4483	10.5485	45.8225	2.57113	52.3254	15.0934
PC-O34:2	11.4649	1.41824	11.8888	1.37831	5.95542	2.2332	6.02865	1.36708	n.d.	n.d.	n.d.	n.d.
PC-O36:1	1.42681	0.408966	1.64739	0.670984	n.d.	n.d.	n.d.	n.d.	0.90117	0.116755	1.13262	0.46632
PC-O36:2	3.92758	1.22652	5.2028	2.66154	n.d.	n.d.	n.d.	n.d.	5.41168	0.5847	5.96313	1.81777
PC-O36:3	2.16909	0.155162	2.2557	0.323233	2.51132	0.691211	2.79607	1.01031	3.3606	0.229001	4.43941	2.59602
PC-O36:4	9.45836	0.713291	9.40865	1.57029	19.591	5.28682	20.9789	3.44878	30.8091	3.27005	38.0973	17.1137
PC-O38:6	42.5237	5.62933	42.4934	3.92239	61.5383	26.4033	64.0227	13.8882	n.d.	n.d.	n.d.	n.d.
PE32:1	29.3272	4.88119	31.5295	4.69765	n.d.	n.d.	n.d.	n.d.	76.1561	25.3593	85.2916	15.0013
PE34:1	111.806	22.9071	128.102	30.2762	99.8981	15.1726	106.275	19.5329	637.513	155.64	742.233	97.2402
PE34:2	162.631	21.034	165.576	19.0807	153.089	28.879	151.642	25.1224	2206.32	480.302	2406.73	317.17
PE36:2	418.207	47.0571	446.755	49.4473	644.748	119.066	643.056	96.4955	1515.77	230.017	1604.16	171.169
PE36:3	145.819	19.3476	156.38	19.0952	215.742	31.904	222.042	48.7599	991.394	109.71	1196.54	176.069
PE36:4	500.879	32.6255	501.419	47.671	205.967	60.1916	219.869	51.4666	5579.96	949.287	6053.93	757.733
PE36:5	35.4561	4.08613	38.497	7.52962	144.142	15.7804	132.555	16.4356	243.386	48.4967	303.251	35.1749
PE38:2	122.811	4.28941	128.171	13.7441	n.d.	n.d.	n.d.	n.d.	253.344	53.8549	273.755	23.9976
PE38:3	45.3102	2.57543	46.6313	3.80178	53.8137	14.4139	57.0581	10.9618	185.923	27.7544	196.828	31.0396
PE38:4	1774.48	89.1458	1822.94	227.296	2095.75	596.131	2210.64	433.047	14856.7	1670.92	16274	1920.11
PE38:6	1276.94	86.3636	1273.67	73.6698	673.024	253.275	650.685	81.8257	2769.81	607.673	2765.31	321.885
PE38:7	83.472	5.39657	83.1956	8.41535	31.4136	13.1364	33.9026	11.0045	74.9524	17.1275	88.2114	8.79533
PE40:6	3481.35	224.525	3596.91	307.133	4102.18	1497.17	4082.11	545.761	1405.29	315.604	1520.04	280
PE-P32:1	12.2998	3.27748	15.7194	4.69547	n.d.	n.d.	n.d.	n.d.	n.d.	n.d.	n.d.	n.d.
PE-P34:1	174.967	57.3968	217.764	86.1549	101.922	44.4736	121.585	37.9324	13.9837	2.76519	18.4633	4.87549
PE-P34:2	64.384	10.4342	76.5404	18.0364	33.7137	12.5269	37.7645	8.96548	10.8782	2.44655	13.5821	3.327
PE-P36:1	153.297	94.4119	226.649	144.775	67.8469	43.8017	88.5343	56.9071	6.31752	1.16108	8.07485	2.03985
PE-P36:3	58.79	18.1721	78.8763	31.6296	32.4113	14.5501	41.6001	13.5252	n.d.	n.d.	n.d.	n.d.
PE-P36:4	214.356	20.7503	238.799	37.228	152.475	59.0776	179.776	47.0384	316.925	49.7247	379.264	53.0357
PE-P38:4	251.465	8.32196	259.974	26.1385	163.148	65.5499	183.275	42.6881	103.169	15.2994	131.328	23.9815
PE-P40:4	106.068	11.3205	115.878	23.3695	66.8332	28.7824	75.6606	19.0088	42.9378	6.23206	51.079	4.11122
PE-P40:6	332.775	16.5203	344.745	21.5678	194.963	91.9622	217.457	46.8365	34.8955	9.38196	42.2855	13.0377
SM32:1	2.21083	0.293409	2.22755	0.187761	n.d.	n.d.	n.d.	n.d.	4.07025	0.285785	4.24537	0.339767
SM33:1	3.54356	0.120735	3.60987	0.316429	5.91382	0.951855	5.84488	1.31855	10.2969	1.30682	11.0837	1.04742
SM34:0	9.33016	0.87189	10.107	0.611085	25.1941	1.8263	25.7273	3.77141	27.2599	2.72587	29.1772	4.37729
SM34:1	220.395	14.1952	227.682	12.9023	457.898	15.6127	470.165	61.0851	430.451	51.3996	462.398	87.3725
SM34:2	11.6704	0.411113	12.3658	0.617356	16.1688	1.2053	16.3291	1.65781	17.7913	1.88895	19.3994	1.17616
SM36:1	663.796	24.7135	678.739	32.7055	281.791	14.3299	291.136	37.7427	102.842	12.882	111.934	14.9269
SM36:2	27.2991	0.967566	26.8506	1.64437	15.0297	0.951746	15.1768	1.35012	6.31357	0.901625	6.84775	0.780888
SM38:1	47.9757	10.7179	54.7044	14.5885	66.5004	5.02291	68.9488	11.0346	139.693	17.2653	136.353	18.7818
SM38:2	3.77632	0.473269	4.3044	0.699102	5.27896	0.722002	5.95735	0.586636	11.7478	1.1346	11.5072	1.22458
SM39:1	4.76601	0.312232	4.89198	0.418572	13.0431	1.2387	13.2746	2.06234	56.3337	9.13987	58.1451	10.8342
SM40:1	116.192	22.5285	128.627	27.782	291.948	20.9659	290.962	43.8042	1372.5	144.252	1369.56	211.952
SM40:2	19.2373	3.33616	21.0793	3.5464	43.673	2.43969	43.1745	3.4234	229.116	17.3971	242.018	26.0083
SM41:1	26.8068	3.46435	29.3155	4.79635	83.3697	6.15227	83.4295	12.5405	216.67	28.3894	232.973	20.8448
SM41:2	6.16288	0.742366	6.88691	0.825418	17.3909	0.937407	17.1263	1.58496	42.9728	3.68127	48.6319	3.79452
SM42:1	115.104	41.7158	139.752	49.4374	214.165	25.2641	214.032	33.3149	682.602	47.5288	717.665	56.242
SM42:2	219.332	60.1887	258.159	81.0998	391.641	35.7368	402.081	62.0658	840.667	53.6337	937.508	151.298
SM42:3	50.3543	11.1586	57.2996	14.6002	98.1174	9.47085	100.642	14.1247	91.7814	5.27763	104.316	23.9491
SM43:1	n.d.	n.d.	n.d.	n.d.	n.d.	n.d.	n.d.	n.d.	14.1982	0.999541	15.6394	2.49543
TG42:0	4.35627	1.33047	4.50511	1.06507	8.18219	1.17463	12.4711	3.53633	0.806328	0.361449	1.0127	0.340843
TG44:0	20.203	6.51625	21.1442	2.79504	38.3449	4.89908	56.1067	13.8251	4.84398	2.27775	6.06943	3.20217
TG44:1	27.2299	11.9556	29.9222	6.39271	38.5994	4.26386	56.876	24.591	6.33244	2.8788	8.92369	2.52173
TG44:2	15.9171	7.0241	16.5699	3.33114	22.9837	2.63312	36.2317	21.8388	3.4988	1.18661	5.62456	1.15602
TG46:0	163.567	61.6354	200.131	20.0408	215.198	32.368	321.033	67.7402	30.2249	16.3108	37.4871	20.4676
TG46:1	348.323	167.878	430.237	85.5255	407.826	38.9748	616.761	288.871	138.574	64.8207	192.334	80.0878
TG46:2	253.738	123.141	334.516	82.8929	259.097	23.6788	429.054	281.457	36.625	12.8014	52.3376	13.1291
TG46:3	28.623	13.0471	29.9033	6.35518	39.8248	2.66553	62.7203	40.959	8.27877	2.51047	14.0991	3.81528
TG47:0	13.368	1.3754	11.8874	1.30126	40.5328	2.14803	46.6816	11.3572	n.d.	n.d.	n.d.	n.d.
TG47:1	25.1648	5.09252	24.8627	2.79477	63.9893	2.07749	76.5289	5.6542	3.93876	1.36892	4.7831	0.925661
TG48:0	491.763	202.587	567.545	64.0895	542.969	117.661	754.532	137.908	351.425	186.883	416.171	196.136
TG48:1	1634.62	776.134	1874.97	312.615	1730.49	192.103	2456.94	777.728	881.786	332.272	1094.86	342.201
TG48:2	1792.31	860.275	2201.96	482.632	1920.59	161.443	2759.21	1333.46	878.04	304.897	1161.71	299.018
TG48:3	641.979	330.831	858.222	225.069	647.639	93.4985	1181.15	878.035	311.19	109.422	438.063	114.327
TG48:4	35.0145	16.3914	37.328	9.20016	83.9609	16.2103	164.447	135.95	17.8088	6.96292	27.8584	8.22205
TG49:1	45.0358	13.7799	44.4027	4.07677	137.273	21.6255	196.535	40.5114	17.7913	4.89091	19.2415	2.42465
TG49:2	n.d.	n.d.	n.d.	n.d.	176.222	33.0908	278.701	121.223	25.0316	5.59144	29.1875	3.47078
TG50:0	117.223	43.7427	138.136	14.8643	129.199	30.7734	179.307	20.0351	238.923	83.3323	253.593	97.9894
TG50:1	2580.79	1057.34	2865.2	373.656	3105.6	554.163	4350.71	1177.66	2969.3	750.849	3378.05	676.961
TG50:2	5119.48	2060.33	5647.93	860.622	6592.36	710.867	9532.22	3711.44	4821.94	1179.83	5748.09	1093.79
TG50:3	3904.57	1675.04	4543.14	875.206	5227.23	745.399	7988.3	4197.25	3414.64	838.859	4340.48	770.294
TG50:4	869.046	486.975	1157.69	306.584	1068.81	275.463	2339.44	1914.83	856.621	331.816	1117.93	250.336
TG50:5	30.1691	14.4812	32.2352	6.67537	48.5276	10.0487	86.0032	61.4377	49.9824	22.4939	74.0794	19.8689
TG51:1	27.8459	11.0392	30.1222	2.97019	46.8972	5.00608	67.2387	22.6922	25.4443	6.3664	26.3471	3.90585
TG51:2	145.452	59.0685	182.847	32.7753	234.893	67.9496	408.626	217.271	226.854	60.2106	244.898	55.7598
TG52:0	11.2642	2.33503	11.2003	1.00684	17.5541	3.10377	22.0514	4.09336	143.756	25.1854	140.82	26.952
TG52:1	409.038	198.67	511.985	53.2096	453.067	73.4791	707.969	165.466	1212.33	346.287	1313.13	401.274
TG52:2	4240.4	1553.37	4774.03	573.014	6340.98	1449.85	9359.35	3711.14	10143.7	2594.9	10860.7	2611.19
TG52:3	6991.33	2608.94	7767.06	1061.85	11623.1	2481.76	17939.5	8554.42	12389.1	3210.9	13715.2	2365.55
TG52:4	4440.1	1899.42	5175.69	933.721	7651.39	2142.89	13355.2	8025.23	7632.38	2483.85	8409	1304.03
TG52:5	818.891	464.825	1101.09	300.401	1281.14	439.348	3213.17	2690.65	2129.73	1017.24	2392.37	729.9
TG52:6	37.5736	18.5436	40.8468	7.75941	92.6509	30.1028	170.668	126.517	262.774	135.019	355.057	116.929
TG53:1	5.7339	1.81964	6.4876	0.537308	10.158	0.663612	14.516	4.28329	9.80632	2.55972	10.0356	2.51371
TG53:2	39.2553	15.9781	43.7289	5.86836	110.334	24.6538	194.68	105.984	186.845	60.0417	186.006	47.7253
TG53:3	120.211	54.6192	156.909	40.76	219.095	75.8938	424.356	280.264	215.317	76.5032	220.185	38.9748
TG54:1	20.4213	9.17766	22.418	2.87955	26.5565	2.88187	39.9103	8.82248	422.623	139.596	399.66	163.206
TG54:2	448.457	211.524	591.972	86.5652	591.446	100.608	1010.54	489.85	2192.62	661.347	2278.4	681.496
TG54:3	2915.67	1094.38	3466.26	548.584	4951.61	1247.09	8395.37	4465.48	4846.25	1616.82	4921.05	1062.98
TG54:4	3971.21	1595.97	4690.19	873.675	8114.69	2460.83	14272.5	8427.59	5857.77	2114.54	6081.56	1027.48
TG54:5	2344.92	1050.36	2890.23	664.149	5092.71	1972.26	10132.3	7139.48	5184.83	2310.99	6128.93	923.591
TG54:6	614.014	314.522	815.448	210.694	1135.88	444.563	2777.83	2325	3035.33	1288.58	3502.46	577.447
TG54:7	44.9881	24.1403	49.6067	10.8099	116.586	43.7157	226.859	179.206	524.543	279.439	668.585	177.787
TG55:2	6.423	2.48707	7.30299	0.884743	11.9522	1.8125	19.8346	9.44553	16.4795	5.12569	16.0675	3.70297
TG56:0	3.06766	0.328876	3.09308	0.272833	6.32299	0.567055	7.92971	1.59609	3.68849	0.432659	3.19839	0.345807
TG56:1	3.24892	1.10145	3.79562	0.189247	6.30065	0.368176	9.12044	1.21995	27.8847	9.3612	23.9369	9.42685
TG56:2	17.5418	7.36448	19.8539	2.35121	27.0806	3.31953	45.9086	18.4265	500.466	199.102	446.538	188.949
TG56:3	134.441	59.2418	181.813	40.0963	213.515	54.6746	407.622	260.653	1116.17	479.344	1030.87	371.272
TG56:4	215.473	85.871	265.4	53.1975	388.763	131.82	753.034	500.165	1129.34	468.667	1039.93	245.194
TG56:5	242.054	88.6977	291.748	67.477	413.093	151.934	701.379	423.004	1877.46	734.442	1893.25	425.708
TG56:6	266.633	95.3187	319.133	74.8131	458.98	164.134	683.045	419.365	2475.53	1084.61	2596.47	440.59
TG56:7	194.603	77.3704	233.062	46.9759	356.34	140.99	504.749	324.913	1956.83	966.726	2105.31	322.05
TG56:8	26.5	16.0519	34.0907	7.31147	81.5481	36.4002	155.946	139.446	718.432	439.585	822.547	190.415
TG58:1	1.24114	0.324674	1.60712	0.171565	2.93085	0.248089	4.30582	0.421003	7.42628	2.47825	6.33163	1.74722
TG58:2	3.95805	1.6501	4.65637	0.31913	6.81273	0.604533	12.1779	4.7155	32.4913	11.3962	28.3165	8.32292
TG58:3	8.82175	3.63459	10.1394	1.4123	15.0891	2.41547	28.7568	14.274	219.069	96.9511	189.704	73.5771
TG58:5	12.0233	3.31308	12.5158	1.9614	20.8395	4.86326	33.2331	15.9608	348.604	157.615	326.379	73.9194
TG58:6	25.9061	7.24922	25.6693	4.94043	45.3402	16.035	56.1594	24.1586	574.149	308.802	561.57	93.2624
TG58:9	8.98941	3.51289	9.81437	2.08936	17.8152	7.23297	24.0455	18.6808	314.875	204.831	332.009	61.46
TG60:10	n.d.	n.d.	n.d.	n.d.	n.d.	n.d.	n.d.	n.d.	33.5484	18.0221	34.8816	3.58662
TG60:11	n.d.	n.d.	n.d.	n.d.	n.d.	n.d.	n.d.	n.d.	18.2115	10.927	18.9726	3.37157
TG60:12	n.d.	n.d.	n.d.	n.d.	n.d.	n.d.	n.d.	n.d.	3.18472	1.76197	3.65561	0.947725
TG-O50:1	1.72169	0.410251	1.81257	0.154913	n.d.	n.d.	n.d.	n.d.	7.20634	0.391677	7.99256	0.789888
TG-O50:2	1.67677	0.586924	1.88697	0.15396	1.79364	0.307438	2.92586	2.15533	3.55164	0.5512	3.39762	0.449977
TG-O52:1	0.691849	0.164262	0.712907	0.0545528	n.d.	n.d.	n.d.	n.d.	5.69594	0.268504	5.02904	0.485042
TG-O52:2	2.58609	0.551029	2.74205	0.234284	2.0188	0.389559	2.93685	1.57428	15.1814	0.797366	15.3584	1.83473
TG-O54:5	n.d.	n.d.	n.d.	n.d.	n.d.	n.d.	n.d.	n.d.	4.60224	1.33461	5.58832	1.16866

## Sheet: S3-sums
		Control		Run 1 h
		Mean nmol/g	SD	Mean nmol/g	SD	p-value	change
Gastrocnemius	FFA	974	265	1168	409	0.358497
muscle	Ceramides	57.4971	6.96143	64.4677	9.57236	0.181015
	Hexosylceramides	260.545	171.744	380.058	253.484	0.3617
	Diacylglycerols	2164.74	427.327	2134.93	214.209	0.88284
	Lysophosphatidylcholines	276.912	21.4381	271.364	33.015	0.738676
	Lysophosphatidylethanolamines	18.7479	1.54213	19.4231	2.20297	0.658562
	Phosphatidylcholines	25412.7	603.303	26225	2010.67	0.365513
	Phosphatidylethanolamines	8188.48	404.418	8419.78	603.953	0.453458
	Sphingomyelins	1547.95	153.869	1666.6	216.517	0.298028
	Triacylglycerols	46987	18971	54831	8105	0.373557
	Plasmalogens	1368.4	206.65	1574.94	374.173	0.264123
	Free Carnitine	318.966	57.0115	306.791	56.2737	0.717441
	Acetylcarnitine	185.508	9.09968	213.802	27.9389	0.040047	0.152518
	Short-Chain Acylcarnitines	6.38112	1.03395	9.98871	3.34538	0.0301884	0.565353
	Medium+Long-Chain Acylcarnitines	138.723	12.8289	122.429	21.204	0.138374
	Hydroxy-Acylcarnitines	11.4796	1.13457	13.7531	1.82233	0.0267672	0.198042
	Total Carnitine	661.262	41.6102	667.009	39.2231	0.810517
Soleus muscle	FFA	2817	1115	2036	505	0.149106
	Ceramides	58.2873	4.40229	57.271	9.50914	0.850936
	Hexosylceramides	143.194	90.098	208.507	148.263	0.378599
	Diacylglycerols	16891.4	4415.57	19272.5	3255.21	0.32953
	Lysophosphatidylcholines	1011.76	270.665	847.269	277.921	0.322847
	Lysophosphatidylethanolamines	190.04	56.275	172.896	70.4969	0.650712
	Phosphatidylcholines	30211.7	5648.7	29981.4	3403.17	0.93351
	Phosphatidylethanolamines	8419.77	2575.77	8509.83	1257.01	0.940094
	Sphingomyelins	2027.12	125.551	2064.01	231.543	0.740162
	Triacylglycerols	72732.7	15992.5	120168	63619	0.1983
	Plasmalogens	813.314	348.156	945.653	224.931	0.452087
	Free Carnitine	1136.94	192.699	1091.18	152.648	0.658165
	Acetylcarnitine	308.899	72.8051	496.476	70.5539	0.001088	0.607242
	Short-Chain Acylcarnitines	13.1641	3.91684	19.2841	4.3703	0.0286448	0.464905
	Medium+Long-Chain Acylcarnitines	81.341	47.5815	85.3295	45.3912	0.884848
	Hydroxy-Acylcarnitines	19.9435	3.29458	30.7362	11.39	0.0498749	0.54116
	Total Carnitine	1560.56	181.958	1723.32	185.896	0.156362
Liver	FFA	5710	1704	6493.08	1272.1	0.390446
	Ceramides	291.988	49.7007	310.51	23.5936	0.431262
	Hexosylceramides	64.1142	3.50742	75.2591	30.8008	0.401365
	Cholesteryl esters	7.69402	2.91494	5.90671	0.50478	0.155964
	Diacylglycerols	11568.8	4402.18	11113.8	1546.16	0.81603
	Lysophosphatidylcholines	1177.61	83.8174	1427.03	161.584	0.0073172	0.211801
	Lysophosphatidylethanolamines	110.764	14.0936	158.564	22.0188	0.00108281	0.431555
	Phosphatidylcholines	52380	3037.38	53922.4	5725.84	0.572902
	Phosphatidylethanolamines	30796.5	4107.33	33510.3	3415.42	0.241727
	Sphingomyelins	4297.31	343.628	4519.4	281.972	0.249322
	Triacylglycerols	83120	23539.9	91794	15501	0.468333
	Plasmalogens	529.107	83.5853	644.077	92.0898	0.0470425	0.21729
	Free Carnitine	397.391	105.254	578.815	62.834	0.00464869	0.456538
	Acetylcarnitine	151.369	12.7461	124.044	26.8887	0.0482375	-0.180518
	Short-Chain Acylcarnitines	21.8368	5.05997	23.4585	7.59099	0.672419
	Medium+Long-Chain Acylcarnitines	39.7118	5.73645	42.8159	9.05981	0.494441
	Hydroxy-Acylcarnitines	8.71915	1.3689	9.95484	2.15288	0.26279
	Total Carnitine	619.25	103.26	779.351	50.3972	0.00662447	0.258539

## Sheet: s4-carnitines
		Gastrocnemius muscle				Soleus muscle				Liver
		Control		Run 1 h		Control		Run 1 h		Control		Run 1 h
		Mean nmol/g	SD	Mean nmol/g	SD	Mean nmol/g	SD	Mean nmol/g	SD	Mean nmol/g	SD	Mean nmol/g	SD
	Free carnitine	318.966	57.0115	306.791	56.2737	1136.94	192.699	1091.18	152.648	397.391	105.254	578.815	62.834
	Acetylcarnitine	185.508	9.09968	213.802	27.9389	308.899	72.8051	496.476	70.5539	151.369	12.7461	124.044	26.8887
short-	Carn-C3	1.69285	0.435836	2.60261	1.26925	6.81849	2.6458	6.70772	2.84792	12.8372	4.0574	14.6245	4.29437
chain	Carn-C4	3.40405	0.468886	5.06366	1.03806	5.34261	1.48445	11.1324	6.09567	6.98437	1.22306	6.67161	2.70322
	Carn-C5	0.979826	0.345558	1.89548	1.24328	0.803992	0.308057	1.06602	0.418757	2.00114	0.531486	2.1453	0.787208
	Carn-C5:1	0.304394	0.173082	0.426957	0.128687	0.198984	0.0534957	0.37795	0.0768816	0.0140099	0.00951554	0.0170632	0.00825034
medium-	Carn-C6	1.79595	0.398864	1.67469	0.465633	1.46018	0.766456	2.37704	0.908693	1.12084	0.304979	1.117	0.580568
chain	Carn-C6:1	0.050036	0.0190679	0.048512	0.0236136	0.0164125	0.00371452	0.0214736	0.00389958	0.00487285	0.0012524	0.0051412	0.00194143
	Carn-C8	0.830012	0.0982749	0.651725	0.13378	0.701644	0.233477	0.889942	0.43212	0.400457	0.0906727	0.39579	0.0923903
	Carn-C8:1	0.043479	0.00900631	0.0425756	0.0173537	0.0129421	0.00470884	0.0225658	0.00803079	0.00190239	0.00087968	0.0026735	0.00139293
	Carn-C10	0.914146	0.0897382	0.725908	0.187292	0.817629	0.291124	0.898972	0.598107	0.387388	0.0756721	0.44688	0.101513
	Carn-C10:1	0.117765	0.0265498	0.101307	0.0125413	0.107106	0.0458115	0.12592	0.0401729	0.0434914	0.0100039	0.057745	0.0100018
	Carn-C12	2.15136	0.159883	1.82494	0.523853	1.73804	0.486367	2.03191	0.980443	0.386317	0.0736457	0.465185	0.120551
	Carn-C12:1	0.451569	0.0485868	0.358358	0.0821591	0.43578	0.167376	0.433687	0.265784	0.110666	0.0215891	0.132298	0.0332956
long-	Carn-C14	6.33399	0.934427	4.26872	1.01921	3.67896	1.35785	4.52266	2.77366	1.1582	0.0610956	1.47197	0.378339
chain	Carn-C14:1	2.42224	0.277993	2.09261	0.399838	2.0629	0.774383	2.12309	1.00337	0.739745	0.0882479	0.863926	0.215804
	Carn-C14:2	0.438257	0.0819713	0.331359	0.0885414	0.454628	0.181043	0.339141	0.149411	0.105705	0.0320456	0.132916	0.0300459
	Carn-C16	53.2751	6.90435	39.6329	11.7517	17.5356	7.01983	21.535	10.5713	9.96117	0.75364	11.5654	2.4492
	Carn-C16:1	11.9007	0.907319	11.3952	1.61217	8.24718	5.47778	8.5471	4.67988	3.26435	0.876765	3.67655	0.905283
	Carn-C16:2	1.53719	0.176056	1.34411	0.329863	1.50272	0.659243	1.34784	0.773673	0.241384	0.0698003	0.290954	0.150046
	Carn-C18	6.98733	1.04621	5.69581	0.900376	3.53502	0.89222	4.67892	2.79347	3.37905	0.622179	3.47777	0.715963
	Carn-C18:1	32.6374	3.32043	35.6372	4.62614	24.25	19.8386	22.7619	13.2528	12.903	3.46689	12.6282	3.25557
	Carn-C18:2	14.8543	2.25077	14.684	2.36631	13.4494	10.7871	10.3614	5.64947	2.9926	0.811447	3.74684	1.61531
	Carn-C20	0.103175	0.0280523	0.0852965	0.0199139	0.0719165	0.0167492	0.104921	0.0829725	0.342395	0.0859156	0.330555	0.0772553
	Carn-C20:1	1.20117	0.245071	1.17155	0.230496	0.755851	0.203262	1.33643	1.17019	1.59758	0.351338	1.52362	0.358166
	Carn-C20:2	0.67735	0.137815	0.661719	0.137956	0.518011	0.150675	0.869639	0.777091	0.572276	0.199502	0.484476	0.203947
hydroxy	Carn-C4-OH	2.21168	0.364793	4.197	1.50328	3.85322	1.1943	12.5476	7.92423	5.22142	1.16537	5.7327	2.2282
	Carn-C5-OH	4.87179	0.345227	4.82533	0.378247	13.3017	2.57099	12.3079	1.82743	2.50566	0.445696	2.90667	0.323682
	Carn-C6-OH	0.27264	0.0226438	0.356074	0.0488046	0.293826	0.062076	0.577573	0.116035	0.0824994	0.0288754	0.107562	0.0392943
	Carn-C8-OH	0.152639	0.0473325	0.178365	0.0603538	0.102748	0.0298537	0.217981	0.0862392	0.0199307	0.00800955	0.0253841	0.0102028
	Carn-C10-OH	0.190298	0.040902	0.175572	0.0494251	0.099418	0.0342248	0.17694	0.0907038	0.0231949	0.00969412	0.033308	0.0115695
	Carn-C12-OH	0.13182	0.0206722	0.127704	0.0308524	0.0950917	0.0325592	0.159038	0.111292	0.0268079	0.00929631	0.039261	0.0140096
	Carn-C14-OH	0.219891	0.0435418	0.20888	0.0467619	0.143443	0.0463419	0.264867	0.19791	0.0414405	0.01509	0.0654354	0.0239125
	Carn-C14:1-OH	0.162616	0.0274896	0.181934	0.0362164	0.101975	0.037665	0.165405	0.0888437	0.0413221	0.0152741	0.0723968	0.0310731
	Carn-C14:2-OH	0.0573679	0.012369	0.0563838	0.00845491	0.03923	0.0203319	0.044007	0.0104918	0.0111348	0.00645808	0.019671	0.0110543
	Carn-C16-OH	1.02655	0.234832	0.88379	0.222253	0.452182	0.134046	1.07138	0.891657	0.127647	0.032531	0.19306	0.0943876
	Carn-C16:1-OH	0.320533	0.0371242	0.360927	0.0488384	0.209031	0.0678364	0.440367	0.342369	0.0614606	0.0163867	0.100415	0.052612
	Carn-C16:2-OH	0.0472616	0.0110706	0.0523151	0.0116464	0.0697502	0.0241623	0.0906516	0.058013	0.0135517	0.00571346	0.0223216	0.00899517
	Carn-C18-OH	0.493065	0.117773	0.493679	0.0933698	0.324222	0.0713734	0.781701	0.729787	0.284903	0.0579275	0.291506	0.0761553
	Carn-C18:1-OH	0.847277	0.111308	1.10043	0.151811	0.478685	0.139348	1.17727	0.921058	0.203054	0.0611548	0.2543	0.128188
	Carn-C18:2-OH	0.474185	0.103085	0.554668	0.0601028	0.378961	0.138216	0.713448	0.583025	0.0551272	0.019344	0.0908405	0.0691801
